# Supplementary material for: Longitudinal analysis of ovarian cancer death patterns during a rapid transition period (2005-2020) in Shanghai, China: A population-based study
Source: Front Oncol. 2022 Oct 3;12:1003297. doi: 10.3389/fonc.2022.1003297 (PMC9574098; doi:10.3389/fonc.2022.1003297)
Supplement: Supplementary file 1 [file Table_1.xlsx]

## Sheet: Sheet6
Table S1. Other causes of 91 deaths related to ovarian cancer in Pudong, Shanghai, China from 2005 to 2020.
ICD-10	Diseases	Deaths(n)	Proporation(%)
I20-25	Heart diseases	12	13.1868
C18-21	Colorectal cancer	11	12.0879
I60-69	Cerebrovascular disease	9	9.89011
C33-34	Lung cancer	7	7.69231
C16	Stomach cancer	6	6.59341
J40-47	Chronic lower repiratory diseases	5	5.49451
K70-77	Diseases of liver	4	4.3956
C22	Liver cancer	3	3.2967
C50	Breast cancer	3	3.2967
E10-14	Diabetes mellitus	3	3.2967
X60-X84	Intentional self-harm	3	3.2967
C15	oesophagus cancer	2	2.1978
C23-24	Gallbladder cancer	2	2.1978
C25	Pancreas cancer	2	2.1978
C47,C49	Connective and soft tissue cancer	2	2.1978
C48	Malignant neoplasm of retroperitoneum and peritoneum	2	2.1978
C81-85,C96	Lymphoma	2	2.1978
B15-19	Viral hepatits	1	1.0989
C17	Small intestine cancer	1	1.0989
C26	Ill-defined digestive organs	1	1.0989
C53	Cervix uteri cancer	1	1.0989
C55	Uterus cancer	1	1.0989
C67	Bladder cancer	1	1.0989
C76	malignant neoplasm of other amd ill-defined sites	1	1.0989
C91-95	Lymphoid leukaemia	1	1.0989
F30-39	Mood disorders	1	1.0989
I70-79	Diseases of arteries, arterioles and capillaries	1	1.0989
J60-70	Lung diseases due to external agents	1	1.0989
K55-63	Other diseases of intesttines	1	1.0989
W00-19	Falls	1	1.0989
Total		91	100
ICD-10, International Classification of Diseases 10th version
