# Supplementary material for: Longitudinal analysis of ovarian cancer death patterns during a rapid transition period (2005-2020) in Shanghai, China: A population-based study
Source: Front Oncol. 2022 Oct 3;12:1003297. doi: 10.3389/fonc.2022.1003297 (PMC9574098; doi:10.3389/fonc.2022.1003297)
Supplement: Supplementary file 2 [file Table_2.xlsx]

## Sheet: Table_S1
Table S2. Observed and modelled CMR and ASMRW of each age category in Pudong, Shanghai, China from 2005 to 2020.
						Observed rates(/100,000)								Modeled rates(/100,000)
Year	Dealths(n)		CMR	ASMRW	15-29 yrs	30-44 yrs	45-59 yrs	60-69 yrs	70-79 yrs	≥80 yrs		CMR	ASMRW	30-44 yrs	45-59 yrs	60-69 yrs	70-79 yrs	≥80 yrs
2005	57		4.49664	2.30772	0	2.57487	5.80037	5.71815	13.992	18.8411		3.79	2.05	0.42	6.03	7.08	8.26	13.15
2006	43		3.33519	1.73305	0	0.720062	6.80154	4.63689	6.9101	8.28003		3.9	2.08	0.45	6.05	7.28	8.67	12.98
2007	43		3.28307	1.85873	0.745851	0	5.35943	9.5187	4.89007	9.69612		4.02	2.1	0.49	6.08	7.48	9.1	12.82
2008	57		4.27823	2.05531	0	0.720505	6.24467	7.12696	11.6555	17.6885		4.13	2.14	0.53	6.11	7.69	9.56	12.65
2009	65		4.80342	2.36143	0.771126	0.719953	6.62112	10.1769	6.81431	23.3485		4.25	2.17	0.57	6.14	7.9	10.03	12.49
2010	50		3.64309	1.83578	0	0.707997	5.32554	8.6515	8.80635	7.90551		4.38	2.2	0.62	6.17	8.12	10.53	12.33
2011	78		5.61432	2.80254	0.407085	0.6872	6.87702	10.3961	19.6307	16.5518		4.51	2.23	0.67	6.19	8.35	11.06	12.17
2012	62		4.4192	2.45335	0.43386	1.63733	5.72459	9.46732	12.9396	5.68408		4.64	2.26	0.72	6.22	8.58	11.61	12.01
2013	72		5.08401	2.59805	0.463572	1.5751	4.79825	9.62245	17.2963	16.0182		4.77	2.29	0.78	6.25	8.82	12.19	11.86
2014	73		5.08911	2.53739	0.482079	0.927629	7.93332	7.82764	12.2393	13.7629		4.91	2.33	0.85	6.28	9.06	12.8	11.7
2015	68		4.6751	2.15078	0	0.610311	6.74735	10.1645	13.0816	5.947		5.06	2.36	0.91	6.31	9.31	13.44	11.55
2016	89		6.04218	2.60796	0	1.19907	7.47739	12.7675	12.5744	16.1985		5.2	2.39	0.99	6.33	9.57	14.11	11.4
2017	75		5.0271	2.06233	0	0.583613	6.24522	8.6945	10.8064	19.2718		5.36	2.43	1.07	6.36	9.84	14.81	11.26
2018	86		5.68637	2.66193	0	1.41659	7.6934	11.2059	17.4773	4.4538		5.51	2.46	1.16	6.39	10.11	15.55	11.11
2019	87		5.66449	2.38232	0.586149	0.824819	5.34781	9.88376	18.2878	15.3317		5.67	2.5	1.25	6.42	10.39	16.33	10.97
2020	83		5.32102	2.37419	1.20006	1.86682	5.76895	7.28868	15.9678	13.0285		5.84	2.53	1.35	6.45	10.68	17.14	10.83
total	1088		4.81521	2.31945	0.307547	1.05988	6.29078	9.25958	12.9115	13.119
ASMRW, age-standardised mortality rate by Segi’s world standard population; CMR, crude mortality rate
