# Supplementary material for: Longitudinal analysis of ovarian cancer death patterns during a rapid transition period (2005-2020) in Shanghai, China: A population-based study
Source: Front Oncol. 2022 Oct 3;12:1003297. doi: 10.3389/fonc.2022.1003297 (PMC9574098; doi:10.3389/fonc.2022.1003297)
Supplement: Supplementary file 3 [file Table_3.xlsx]

## Sheet: Table_S2
Table S3. Observed and modelled YLL rates of each age category in Pudong, Shanghai, China from 2005 to 2020.
				Observed YLL rate (/100,000)							Modeled YLL rate(/100,000)
Year	Total	15-29 yrs	30-44 yrs	45-59 yrs	60-69 yrs	70-79 yrs	≥80 yrs		Total	30-44 yrs	45-59 yrs	60-69 yrs	70-79 yrs	≥80 yrs
2005	69.4192	0	62.0622	115.879	87.1978	148.773	107.516		61.5	5.58	122.91	109.15	87.5	78.64
2006	56.9865	0	16.9336	138.714	71.767	74.7236	51.2044		62.74	6.37	123.02	112.09	91.77	76.97
2007	53.3589	20.4086	0	106.007	142.192	53.9418	56.3891		64.01	7.26	123.13	115.11	96.25	75.34
2008	64.116	0	18.3322	126.433	107.778	117.248	107.215		65.3	8.28	123.24	118.21	100.95	73.75
2009	73.5716	21.1002	17.4234	130.862	163.483	73.6878	130.051		66.62	9.44	123.35	121.39	105.88	72.19
2010	57.8638	0	16.5563	107.929	133.439	90.104	41.4607		67.97	10.77	123.46	124.66	111.04	70.66
2011	83.7198	10.9839	17.1009	141.542	159.228	199.13	101.429		69.34	12.28	123.56	128.02	116.47	69.16
2012	72.498	11.7066	38.9507	116.817	146.275	136.683	31.6586		70.74	14.01	123.67	131.46	122.15	67.7
2013	74.3558	12.6347	37.8241	96.3407	145.487	190.364	92.2869		72.17	15.97	123.78	135	128.11	66.26
2014	78.8369	13.373	21.8139	159.163	120.952	123.126	84.3552		73.63	18.22	123.89	138.64	134.37	64.86
2015	72.1607	0	14.7693	129.868	157.932	140.769	31.66		75.11	20.78	124	142.37	140.93	63.49
2016	88.4108	0	29.0151	144.533	196.536	130.374	87.4959		76.63	23.69	124.11	146.2	147.81	62.14
2017	69.2925	0	14.8492	122.535	133.879	110.989	105.952		78.18	27.02	124.22	150.14	155.02	60.83
2018	86.9379	0	34.0888	151.869	169.644	176.34	22.0727		79.76	30.82	124.33	154.18	162.59	59.54
2019	76.5813	16.2623	20.1492	104.096	149.915	187.828	80.0179		81.37	35.15	124.44	158.33	170.53	58.28
2020	76.4778	32.0774	47.0029	107.553	108.611	179.036	70.5082		83.01	40.08	124.55	162.59	178.85	57.04
Total	72.4625	8.41928	25.6316	125.148	141.594	134.21	73.7538
YLL, years of life lost
