# Supplementary material for: Longitudinal analysis of ovarian cancer death patterns during a rapid transition period (2005-2020) in Shanghai, China: A population-based study
Source: Front Oncol. 2022 Oct 3;12:1003297. doi: 10.3389/fonc.2022.1003297 (PMC9574098; doi:10.3389/fonc.2022.1003297)
Supplement: Supplementary file 5 [file Table_5.xlsx]

## Sheet: Sheet2
Table S5. CMR increase caused by non-demographic and demographic age structure in Pudong, Shanghai, China from 2005 to 2020.
Year	Caused by non-demographic age structure	Caused by demographic age structure
2006	-1.16431	0.00286686
2007	-1.29258	0.0790127
2008	-0.398779	0.180367
2009	-0.0545496	0.361331
2010	-1.15396	0.300395
2011	0.846857	0.27082
2012	-0.310372	0.232928
2013	0.221124	0.366246
2014	0.18473	0.407741
2015	-0.524912	0.703376
2016	0.588668	0.956872
2017	-0.310594	0.841052
2018	0.44886	0.740871
2019	0.08268	0.954948
2020	0.0989726	0.926104
