# Supplementary material for: Longitudinal analysis of ovarian cancer death patterns during a rapid transition period (2005-2020) in Shanghai, China: A population-based study
Source: Front Oncol. 2022 Oct 3;12:1003297. doi: 10.3389/fonc.2022.1003297 (PMC9574098; doi:10.3389/fonc.2022.1003297)
Supplement: Supplementary file 6 [file Table_6.xlsx]

## Sheet: Sheet4
Table S6. One- year to 5- year overall survival rates of ovarian cancer patients in Pudong, Shanghai, China from 2005 to 2015.
year	1-year	2-year	3-year	4-year	5-year
2005	83.3333	70.8333	65	57.5	54.1667
2006	80.8333	77.5	63.3333	61.6667	60.8333
2007	80	68.6957	62.6087	53.913	49.5652
2008	78.4615	70	64.6154	60	55.3846
2009	80.2817	64.7887	54.9296	50	47.1831
2010	80.4878	65.0407	59.3496	49.5935	42.2764
2011	79.2	64	52	42.4	42.4
2012	87.8049	79.6748	67.4797	65.0407	62.6016
2013	75.4237	58.4746	53.3898	49.1525	46.6102
2014	82.0755	73.5849	66.0377	62.2642	54.717
2015	87.963	79.6296	71.2963	65.7407	59.2593
